# Supplementary material for: A Comprehensive Evaluation of Generalizability of Deep Learning-Based Hi-C Resolution Improvement Methods
Source: Genes (Basel). 2023 Dec 29;15(1):54. doi: 10.3390/genes15010054 (PMC10815746; doi:10.3390/genes15010054)
Supplement: Supplementary file 1 [file genes-15-00054-s001.zip]

Archive with 1 entries (1 files):
- genes-2780807-supplementary_materials.pdf
